# Supplementary material for: Circulating Small RNA Profiling of Patients with Alveolar and Cystic Echinococcosis
Source: Biology (Basel). 2023 May 13;12(5):715. doi: 10.3390/biology12050715 (PMC10215812; doi:10.3390/biology12050715)
Supplement: Supplementary file 1 [file biology-12-00715-s001.zip]

Archive with 2 entries (2 files):
- biology-2291346-Supplementary figures.pdf
- Supplementary Tables.xlsx
